# Supplementary material for: The unreliability of egocentric bias across self–other and memory–belief distinctions in the Sandbox Task
Source: R Soc Open Sci. 2018 Nov 7;5(11):181355. doi: 10.1098/rsos.181355 (PMC6281948; doi:10.1098/rsos.181355)
Supplement: SOM 2 - data for experiment 1 [file rsos181355supp2.xlsx]

## Sheet: Sandbox Data (exp 1)
Order	Group	ShortOwnMem	ShortOthermem	ShortOtherbelief	ShortOtherAction	LongOwnMem	LongOtherMem	LongOtherBelief	LongOtherAction	OwnMem	OtherMem	OtherBelief	OtherAction	Bias (exp - ownmem)
OtherAction-OwnMemory	MemoryAction	0.14148	#NULL!	#NULL!	-0.16917	-0.0304	#NULL!	#NULL!	-0.04575	0.05554	#NULL!	#NULL!	-0.10746	-0.16299
OtherAction-OwnMemory	MemoryAction	-0.18543	#NULL!	#NULL!	0.10078	0.08964	#NULL!	#NULL!	-0.00364	-0.04789	#NULL!	#NULL!	0.04857	0.09646
OtherAction-OwnMemory	MemoryAction	-0.01948	#NULL!	#NULL!	0.01405	0.12028	#NULL!	#NULL!	-0.02006	0.0504	#NULL!	#NULL!	-0.00301	-0.05341
OtherAction-OwnMemory	MemoryAction	-0.0426	#NULL!	#NULL!	-0.16403	0.2761	#NULL!	#NULL!	-0.00037	0.11675	#NULL!	#NULL!	-0.0822	-0.19895
OtherAction-OwnMemory	MemoryAction	-0.05537	#NULL!	#NULL!	0.0123	0.24436	#NULL!	#NULL!	-0.00536	0.0945	#NULL!	#NULL!	0.00347	-0.09103
OtherAction-OwnMemory	MemoryAction	0.24583	#NULL!	#NULL!	0.24248	0.45914	#NULL!	#NULL!	0.46013	0.35248	#NULL!	#NULL!	0.3513	-0.00118
OtherAction-OwnMemory	MemoryAction	0.13985	#NULL!	#NULL!	-0.15473	0.29427	#NULL!	#NULL!	0.0302	0.21706	#NULL!	#NULL!	-0.06227	-0.27932
OtherAction-OwnMemory	MemoryAction	-0.01354	#NULL!	#NULL!	0.04407	0.12798	#NULL!	#NULL!	-0.00394	0.05722	#NULL!	#NULL!	0.02006	-0.03716
OtherAction-OwnMemory	MemoryAction	-0.0033	#NULL!	#NULL!	0.09041	-0.07173	#NULL!	#NULL!	-0.0358	-0.03751	#NULL!	#NULL!	0.0273	0.06482
OtherAction-OwnMemory	MemoryAction	0.04477	#NULL!	#NULL!	0.04129	0.20492	#NULL!	#NULL!	-0.03926	0.12484	#NULL!	#NULL!	0.00102	-0.12383
OtherAction-OwnMemory	MemoryAction	0.00963	#NULL!	#NULL!	0.07227	0.01155	#NULL!	#NULL!	0.1486	0.01059	#NULL!	#NULL!	0.11044	0.09985
OtherAction-OwnMemory	MemoryAction	0.03702	#NULL!	#NULL!	-0.01078	0.241	#NULL!	#NULL!	-0.03547	0.13901	#NULL!	#NULL!	-0.02313	-0.16214
OtherAction-OwnMemory	MemoryAction	-0.01178	#NULL!	#NULL!	0.03888	-0.08263	#NULL!	#NULL!	0.56641	-0.0472	#NULL!	#NULL!	0.30264	0.34985
OtherAction-OwnMemory	MemoryAction	0.06528	#NULL!	#NULL!	0.00898	0.29684	#NULL!	#NULL!	0.08677	0.18106	#NULL!	#NULL!	0.04788	-0.13318
OtherAction-OwnMemory	MemoryAction	0.0122	#NULL!	#NULL!	0.03802	-0.0578	#NULL!	#NULL!	0.0022	-0.0228	#NULL!	#NULL!	0.02011	0.04291
OtherAction-OwnMemory	MemoryAction	0.24998	#NULL!	#NULL!	0.21187	0.4845	#NULL!	#NULL!	0.49275	0.36724	#NULL!	#NULL!	0.35231	-0.01493
OtherAction-OwnMemory	MemoryAction	0.0233	#NULL!	#NULL!	-0.04074	0.1948	#NULL!	#NULL!	0.25134	0.10905	#NULL!	#NULL!	0.1053	-0.00375
OtherAction-OwnMemory	MemoryAction	-0.00236	#NULL!	#NULL!	0.01491	-0.01242	#NULL!	#NULL!	0.00134	-0.00739	#NULL!	#NULL!	0.00812	0.01552
OtherAction-OwnMemory	MemoryAction	-0.01101	#NULL!	#NULL!	-0.00473	-0.01773	#NULL!	#NULL!	-0.09066	-0.01437	#NULL!	#NULL!	-0.0477	-0.03332
OtherAction-OwnMemory	MemoryAction	0.2074	#NULL!	#NULL!	-0.00136	0.17679	#NULL!	#NULL!	-0.05088	0.1921	#NULL!	#NULL!	-0.02612	-0.21822
OtherAction-OwnMemory	MemoryAction	-0.07256	#NULL!	#NULL!	0.02861	-0.00129	#NULL!	#NULL!	0.01162	-0.03693	#NULL!	#NULL!	0.02011	0.05704
OtherAction-OwnMemory	MemoryAction	0.19939	#NULL!	#NULL!	0.20696	0.36633	#NULL!	#NULL!	0.53665	0.28286	#NULL!	#NULL!	0.3718	0.08894
OtherAction-OwnMemory	MemoryAction	-0.0031	#NULL!	#NULL!	0.04813	0.19723	#NULL!	#NULL!	0.02057	0.09707	#NULL!	#NULL!	0.03435	-0.06272
OtherAction-OwnMemory	MemoryAction	0.21193	#NULL!	#NULL!	0.20541	0.4899	#NULL!	#NULL!	0.55923	0.35091	#NULL!	#NULL!	0.38232	0.03141
OtherAction-OwnMemory	MemoryAction	-0.0973	#NULL!	#NULL!	0.07391	0.18104	#NULL!	#NULL!	-0.04472	0.04187	#NULL!	#NULL!	0.01459	-0.02728
OtherAction-OwnMemory	MemoryAction	0.21844	#NULL!	#NULL!	0.02257	-0.0594	#NULL!	#NULL!	-0.01221	0.07952	#NULL!	#NULL!	0.00518	-0.07434
OtherAction-OwnMemory	MemoryAction	0.02844	#NULL!	#NULL!	0.04321	0.05346	#NULL!	#NULL!	-0.04763	0.04095	#NULL!	#NULL!	-0.00221	-0.04316
OtherAction-OwnMemory	MemoryAction	0.18658	#NULL!	#NULL!	0.0942	-0.03088	#NULL!	#NULL!	-0.02286	0.07785	#NULL!	#NULL!	0.03567	-0.04218
OtherAction-OwnMemory	MemoryAction	0.01585	#NULL!	#NULL!	0.07086	0.07347	#NULL!	#NULL!	0.04338	0.04466	#NULL!	#NULL!	0.05712	0.01246
OtherAction-OwnMemory	MemoryAction	0.01314	#NULL!	#NULL!	#NULL!	0.10834	#NULL!	#NULL!	0.03635	0.06074	#NULL!	#NULL!	0.03635	-0.02439
OtherAction-OwnMemory	MemoryAction	-0.05801	#NULL!	#NULL!	-0.00992	-0.04667	#NULL!	#NULL!	-0.03205	-0.05234	#NULL!	#NULL!	-0.02099	0.03135
OwnMemory-OtherAction	MemoryAction	0.01401	#NULL!	#NULL!	0.01223	0.20941	#NULL!	#NULL!	-0.06967	0.11171	#NULL!	#NULL!	-0.02872	-0.14044
OwnMemory-OtherAction	MemoryAction	0.03455	#NULL!	#NULL!	-0.0143	-0.03445	#NULL!	#NULL!	-0.03031	5e-05	#NULL!	#NULL!	-0.0223	-0.02235
OwnMemory-OtherAction	MemoryAction	0.14237	#NULL!	#NULL!	-0.01687	0.00747	#NULL!	#NULL!	0.34619	0.07492	#NULL!	#NULL!	0.16466	0.08974
OwnMemory-OtherAction	MemoryAction	0.186	#NULL!	#NULL!	0.19534	0.17176	#NULL!	#NULL!	0.13569	0.17888	#NULL!	#NULL!	0.16552	-0.01337
OwnMemory-OtherAction	MemoryAction	0.07056	#NULL!	#NULL!	0.20398	0.4671	#NULL!	#NULL!	0.43963	0.26883	#NULL!	#NULL!	0.3218	0.05298
OwnMemory-OtherAction	MemoryAction	-0.05702	#NULL!	#NULL!	0.11582	0.02005	#NULL!	#NULL!	0.0466	-0.01848	#NULL!	#NULL!	0.08121	0.0997
OwnMemory-OtherAction	MemoryAction	-0.00562	#NULL!	#NULL!	0.04386	-0.07504	#NULL!	#NULL!	-0.02536	-0.04033	#NULL!	#NULL!	0.00925	0.04958
OwnMemory-OtherAction	MemoryAction	0.00891	#NULL!	#NULL!	-0.01178	0.06641	#NULL!	#NULL!	-0.11602	0.03766	#NULL!	#NULL!	-0.0639	-0.10156
OwnMemory-OtherAction	MemoryAction	0.08217	#NULL!	#NULL!	0.02687	-0.02015	#NULL!	#NULL!	0.02385	0.03101	#NULL!	#NULL!	0.02536	-0.00565
OwnMemory-OtherAction	MemoryAction	0.00888	#NULL!	#NULL!	-0.00403	-0.03018	#NULL!	#NULL!	-0.05427	-0.01065	#NULL!	#NULL!	-0.02915	-0.0185
OwnMemory-OtherAction	MemoryAction	0.09744	#NULL!	#NULL!	0.15709	0.00249	#NULL!	#NULL!	0.27815	0.04996	#NULL!	#NULL!	0.21762	0.16766
OwnMemory-OtherAction	MemoryAction	0.00035	#NULL!	#NULL!	0.02247	0.00134	#NULL!	#NULL!	-0.02184	0.00085	#NULL!	#NULL!	0.00031	-0.00053
OwnMemory-OtherAction	MemoryAction	0.08605	#NULL!	#NULL!	-0.10348	0.31216	#NULL!	#NULL!	0.22479	0.19911	#NULL!	#NULL!	0.06065	-0.13845
OwnMemory-OtherAction	MemoryAction	0.02788	#NULL!	#NULL!	-0.04965	-0.02996	#NULL!	#NULL!	0.24204	-0.00104	#NULL!	#NULL!	0.0962	0.09724
OwnMemory-OtherAction	MemoryAction	0.02784	#NULL!	#NULL!	-0.10187	-0.00666	#NULL!	#NULL!	0.00798	0.01059	#NULL!	#NULL!	-0.04694	-0.05753
OwnMemory-OtherAction	MemoryAction	-0.04072	#NULL!	#NULL!	-0.03341	0.10031	#NULL!	#NULL!	0.05932	0.0298	#NULL!	#NULL!	0.01296	-0.01684
OwnMemory-OtherAction	MemoryAction	0.03545	#NULL!	#NULL!	-0.1325	-0.08856	#NULL!	#NULL!	0.1648	-0.02655	#NULL!	#NULL!	0.01615	0.0427
OwnMemory-OtherAction	MemoryAction	0.0167	#NULL!	#NULL!	-0.02815	0.00191	#NULL!	#NULL!	0.23855	0.0093	#NULL!	#NULL!	0.1052	0.0959
OwnMemory-OtherAction	MemoryAction	0.0107	#NULL!	#NULL!	-0.09758	-0.0478	#NULL!	#NULL!	-0.04431	-0.01855	#NULL!	#NULL!	-0.07094	-0.05239
OwnMemory-OtherAction	MemoryAction	0.07141	#NULL!	#NULL!	0.32983	0.19912	#NULL!	#NULL!	0.07576	0.13526	#NULL!	#NULL!	0.2028	0.06753
OwnMemory-OtherAction	MemoryAction	-0.0142	#NULL!	#NULL!	0.02675	-0.02349	#NULL!	#NULL!	-0.02013	-0.01885	#NULL!	#NULL!	0.00331	0.02216
OwnMemory-OtherAction	MemoryAction	0.00723	#NULL!	#NULL!	0.07384	0.01234	#NULL!	#NULL!	-0.02022	0.00978	#NULL!	#NULL!	0.02681	0.01703
OwnMemory-OtherAction	MemoryAction	-0.08359	#NULL!	#NULL!	0.04985	-0.02809	#NULL!	#NULL!	-0.09316	-0.05584	#NULL!	#NULL!	-0.02166	0.03418
OtherBelief-OwnMemory	MemoryBelief	0.00788	#NULL!	-0.01333	#NULL!	-0.01936	#NULL!	-0.0562	#NULL!	-0.00574	#NULL!	-0.03476	#NULL!	-0.02902
OtherBelief-OwnMemory	MemoryBelief	0.17737	#NULL!	0.23563	#NULL!	-0.05769	#NULL!	0.26075	#NULL!	0.05984	#NULL!	0.24819	#NULL!	0.18835
OtherBelief-OwnMemory	MemoryBelief	0.04046	#NULL!	0.02514	#NULL!	-0.12272	#NULL!	0.40622	#NULL!	-0.04113	#NULL!	0.21568	#NULL!	0.25681
OtherBelief-OwnMemory	MemoryBelief	-0.02976	#NULL!	0.0072	#NULL!	0.16138	#NULL!	-0.02691	#NULL!	0.06581	#NULL!	-0.00986	#NULL!	-0.07567
OtherBelief-OwnMemory	MemoryBelief	0.25438	#NULL!	0.00203	#NULL!	0.2281	#NULL!	0.0032	#NULL!	0.24124	#NULL!	0.00261	#NULL!	-0.23863
OtherBelief-OwnMemory	MemoryBelief	0.01476	#NULL!	0.04059	#NULL!	-0.09718	#NULL!	0.00134	#NULL!	-0.04121	#NULL!	0.02097	#NULL!	0.06218
OtherBelief-OwnMemory	MemoryBelief	0.06613	#NULL!	0.00375	#NULL!	0.01247	#NULL!	-0.04729	#NULL!	0.0393	#NULL!	-0.02177	#NULL!	-0.06108
OtherBelief-OwnMemory	MemoryBelief	0.13968	#NULL!	0.06101	#NULL!	-0.07041	#NULL!	-0.05482	#NULL!	0.03464	#NULL!	0.0031	#NULL!	-0.03154
OtherBelief-OwnMemory	MemoryBelief	-0.0933	#NULL!	-0.22673	#NULL!	0.24198	#NULL!	0.2942	#NULL!	0.07434	#NULL!	0.03373	#NULL!	-0.04061
OtherBelief-OwnMemory	MemoryBelief	-0.00754	#NULL!	0.0158	#NULL!	-0.02279	#NULL!	0.18881	#NULL!	-0.01516	#NULL!	0.1023	#NULL!	0.11747
OtherBelief-OwnMemory	MemoryBelief	0.02932	#NULL!	-0.01249	#NULL!	0.18278	#NULL!	0.21881	#NULL!	0.10605	#NULL!	0.10316	#NULL!	-0.00289
OtherBelief-OwnMemory	MemoryBelief	0.04215	#NULL!	0.01666	#NULL!	-0.03735	#NULL!	-0.00137	#NULL!	0.0024	#NULL!	0.00764	#NULL!	0.00524
OtherBelief-OwnMemory	MemoryBelief	-0.02034	#NULL!	0.00806	#NULL!	-0.02355	#NULL!	-0.02006	#NULL!	-0.02195	#NULL!	-0.006	#NULL!	0.01594
OtherBelief-OwnMemory	MemoryBelief	-0.04688	#NULL!	-0.00821	#NULL!	0.17679	#NULL!	-0.02092	#NULL!	0.06495	#NULL!	-0.01456	#NULL!	-0.07952
OtherBelief-OwnMemory	MemoryBelief	0.01314	#NULL!	0.01821	#NULL!	-0.01303	#NULL!	0.03766	#NULL!	6e-05	#NULL!	0.02794	#NULL!	0.02788
OtherBelief-OwnMemory	MemoryBelief	0.03446	#NULL!	0.10652	#NULL!	0.07405	#NULL!	-0.02092	#NULL!	0.05425	#NULL!	0.0428	#NULL!	-0.01145
OtherBelief-OwnMemory	MemoryBelief	0.03446	#NULL!	0.02261	#NULL!	-0.04753	#NULL!	-0.04746	#NULL!	-0.00654	#NULL!	-0.01242	#NULL!	-0.00589
OtherBelief-OwnMemory	MemoryBelief	0.04216	#NULL!	-0.23766	#NULL!	-0.08177	#NULL!	-0.04147	#NULL!	-0.01981	#NULL!	-0.13956	#NULL!	-0.11976
OtherBelief-OwnMemory	MemoryBelief	-0.01596	#NULL!	-0.01595	#NULL!	-0.03962	#NULL!	-0.00436	#NULL!	-0.02779	#NULL!	-0.01016	#NULL!	0.01764
OtherBelief-OwnMemory	MemoryBelief	0.01902	#NULL!	0.10832	#NULL!	-0.07847	#NULL!	-0.01936	#NULL!	-0.02973	#NULL!	0.04448	#NULL!	0.07421
OtherBelief-OwnMemory	MemoryBelief	-0.0426	#NULL!	0.02689	#NULL!	-0.02612	#NULL!	0.23593	#NULL!	-0.03436	#NULL!	0.13141	#NULL!	0.16577
OtherBelief-OwnMemory	MemoryBelief	-0.01943	#NULL!	0.0568	#NULL!	0.20928	#NULL!	-0.00536	#NULL!	0.09492	#NULL!	0.02572	#NULL!	-0.06921
OtherBelief-OwnMemory	MemoryBelief	0.21348	#NULL!	0.0355	#NULL!	0.10143	#NULL!	0.21451	#NULL!	0.15745	#NULL!	0.125	#NULL!	-0.03245
OtherBelief-OwnMemory	MemoryBelief	0.01479	#NULL!	0.15263	#NULL!	0.03387	#NULL!	0.10844	#NULL!	0.02433	#NULL!	0.13054	#NULL!	0.10621
OtherBelief-OwnMemory	MemoryBelief	-0.04003	#NULL!	0.03374	#NULL!	-0.03212	#NULL!	-0.06287	#NULL!	-0.03607	#NULL!	-0.01456	#NULL!	0.02151
OtherBelief-OwnMemory	MemoryBelief	-0.04162	#NULL!	0.03108	#NULL!	-0.01824	#NULL!	0.01445	#NULL!	-0.02993	#NULL!	0.02277	#NULL!	0.0527
OwnMemory-OtherBelief	MemoryBelief	0.06232	#NULL!	0.14598	#NULL!	-0.06548	#NULL!	0.26449	#NULL!	-0.00158	#NULL!	0.20524	#NULL!	0.20682
OwnMemory-OtherBelief	MemoryBelief	-0.04588	#NULL!	0.04985	#NULL!	0.02017	#NULL!	0.22741	#NULL!	-0.02386	#NULL!	0.13863	#NULL!	0.16249
OwnMemory-OtherBelief	MemoryBelief	0.04316	#NULL!	0.05244	#NULL!	-0.00808	#NULL!	-0.07321	#NULL!	0.01754	#NULL!	-0.01039	#NULL!	-0.02793
OwnMemory-OtherBelief	MemoryBelief	0.05515	#NULL!	-0.05801	#NULL!	-0.00893	#NULL!	0.19734	#NULL!	0.02311	#NULL!	0.06966	#NULL!	0.04656
OwnMemory-OtherBelief	MemoryBelief	0.05417	#NULL!	0.01568	#NULL!	-0.05482	#NULL!	0.16135	#NULL!	-0.00032	#NULL!	0.08851	#NULL!	0.08884
OwnMemory-OtherBelief	MemoryBelief	0.02261	#NULL!	0.07213	#NULL!	0.01076	#NULL!	-0.07492	#NULL!	0.01669	#NULL!	-0.0014	#NULL!	-0.01808
OwnMemory-OtherBelief	MemoryBelief	0.01487	#NULL!	0.09095	#NULL!	0.0725	#NULL!	0.21869	#NULL!	0.04369	#NULL!	0.15482	#NULL!	0.11113
OwnMemory-OtherBelief	MemoryBelief	0.00438	#NULL!	0.01512	#NULL!	0.01148	#NULL!	-0.01765	#NULL!	0.00911	#NULL!	-0.00673	#NULL!	-0.01584
OwnMemory-OtherBelief	MemoryBelief	-0.16048	#NULL!	0.24915	#NULL!	0.22568	#NULL!	-0.07041	#NULL!	0.0326	#NULL!	0.08937	#NULL!	0.05677
OwnMemory-OtherBelief	MemoryBelief	0.07234	#NULL!	0.13724	#NULL!	-0.02364	#NULL!	-0.07933	#NULL!	0.02435	#NULL!	0.02895	#NULL!	0.00461
OwnMemory-OtherBelief	MemoryBelief	0.05765	#NULL!	0.23299	#NULL!	-0.00536	#NULL!	-0.04571	#NULL!	0.02615	#NULL!	0.09364	#NULL!	0.06749
OwnMemory-OtherBelief	MemoryBelief	0.02347	#NULL!	-0.01863	#NULL!	-0.03119	#NULL!	0.00556	#NULL!	-0.00386	#NULL!	-0.00654	#NULL!	-0.00267
OwnMemory-OtherBelief	MemoryBelief	-0.01508	#NULL!	0.00196	#NULL!	0.02972	#NULL!	0.22725	#NULL!	0.00732	#NULL!	0.1146	#NULL!	0.10728
OwnMemory-OtherBelief	MemoryBelief	-0.00307	#NULL!	0.10894	#NULL!	0.31727	#NULL!	-0.13486	#NULL!	0.1571	#NULL!	-0.01296	#NULL!	-0.17005
OwnMemory-OtherBelief	MemoryBelief	0.07919	#NULL!	0.06956	#NULL!	-0.01679	#NULL!	0.28389	#NULL!	0.0312	#NULL!	0.17673	#NULL!	0.14553
OwnMemory-OtherBelief	MemoryBelief	0.07655	#NULL!	0.03018	#NULL!	-0.00465	#NULL!	-0.07835	#NULL!	0.03595	#NULL!	-0.02409	#NULL!	-0.06004
OwnMemory-OtherBelief	MemoryBelief	0.01818	#NULL!	0.02001	#NULL!	0.23255	#NULL!	0.04685	#NULL!	0.12536	#NULL!	0.03343	#NULL!	-0.09193
OwnMemory-OtherBelief	MemoryBelief	0.02257	#NULL!	0.11149	#NULL!	0.03999	#NULL!	0.24265	#NULL!	0.03128	#NULL!	0.17707	#NULL!	0.14579
OwnMemory-OtherBelief	MemoryBelief	0.04059	#NULL!	0.01476	#NULL!	-0.04318	#NULL!	-0.04838	#NULL!	-0.00129	#NULL!	-0.01681	#NULL!	-0.01552
OwnMemory-OtherBelief	MemoryBelief	0.02518	#NULL!	0.01476	#NULL!	0.05186	#NULL!	-0.05009	#NULL!	0.03852	#NULL!	-0.01767	#NULL!	-0.05618
OwnMemory-OtherBelief	MemoryBelief	0.03289	#NULL!	0.00877	#NULL!	0.01675	#NULL!	-0.03383	#NULL!	0.02482	#NULL!	-0.01253	#NULL!	-0.03735
OwnMemory-OtherBelief	MemoryBelief	0.06898	#NULL!	0.0147	#NULL!	-0.05894	#NULL!	-0.01859	#NULL!	0.00502	#NULL!	-0.00194	#NULL!	-0.00696
OwnMemory-OtherBelief	MemoryBelief	-0.00139	#NULL!	0.14828	#NULL!	0.01261	#NULL!	0.01504	#NULL!	0.00561	#NULL!	0.08166	#NULL!	0.07605
OwnMemory-OtherBelief	MemoryBelief	0.01833	#NULL!	0.07983	#NULL!	-0.01921	#NULL!	-0.11174	#NULL!	-0.00044	#NULL!	-0.01595	#NULL!	-0.01552
OtherMemory-OwnMemory	MemoryMemory	0.09779	-0.20932	#NULL!	#NULL!	0.02274	-0.05328	#NULL!	#NULL!	0.06027	-0.1313	#NULL!	#NULL!	-0.19157
OtherMemory-OwnMemory	MemoryMemory	0.05585	0.04236	#NULL!	#NULL!	0.2916	0.02005	#NULL!	#NULL!	0.17373	0.0312	#NULL!	#NULL!	-0.14253
OtherMemory-OwnMemory	MemoryMemory	-0.05972	0.10395	#NULL!	#NULL!	0.20247	0.01076	#NULL!	#NULL!	0.07138	0.05735	#NULL!	#NULL!	-0.01402
OtherMemory-OwnMemory	MemoryMemory	0.08411	0.06799	#NULL!	#NULL!	-0.04325	-0.02177	#NULL!	#NULL!	0.02043	0.02311	#NULL!	#NULL!	0.00267
OtherMemory-OwnMemory	MemoryMemory	0.04559	0.0072	#NULL!	#NULL!	-0.06807	-0.02349	#NULL!	#NULL!	-0.01124	-0.00814	#NULL!	#NULL!	0.0031
OtherMemory-OwnMemory	MemoryMemory	-0.01092	0.00549	#NULL!	#NULL!	-0.05609	-0.0115	#NULL!	#NULL!	-0.0335	-0.00301	#NULL!	#NULL!	0.0305
OtherMemory-OwnMemory	MemoryMemory	-0.01358	-0.05273	#NULL!	#NULL!	0.23769	0.00449	#NULL!	#NULL!	0.11206	-0.02412	#NULL!	#NULL!	-0.13618
OtherMemory-OwnMemory	MemoryMemory	0.07384	0.02946	#NULL!	#NULL!	-0.07835	-0.07143	#NULL!	#NULL!	-0.00225	-0.02099	#NULL!	#NULL!	-0.01873
OtherMemory-OwnMemory	MemoryMemory	0.00617	0.00552	#NULL!	#NULL!	-0.01679	0.25306	#NULL!	#NULL!	-0.00531	0.12929	#NULL!	#NULL!	0.1346
OtherMemory-OwnMemory	MemoryMemory	0.00709	0.03541	#NULL!	#NULL!	0.21185	-0.01392	#NULL!	#NULL!	0.10947	0.01074	#NULL!	#NULL!	-0.09873
OtherMemory-OwnMemory	MemoryMemory	0.04987	0.062	#NULL!	#NULL!	0.26925	0.08696	#NULL!	#NULL!	0.15956	0.07448	#NULL!	#NULL!	-0.08508
OtherMemory-OwnMemory	MemoryMemory	-0.01263	-0.10581	#NULL!	#NULL!	-0.00643	-0.00979	#NULL!	#NULL!	-0.00953	-0.0578	#NULL!	#NULL!	-0.04827
OtherMemory-OwnMemory	MemoryMemory	-0.00493	-0.0142	#NULL!	#NULL!	0.22816	0.02788	#NULL!	#NULL!	0.11162	0.00684	#NULL!	#NULL!	-0.10478
OtherMemory-OwnMemory	MemoryMemory	0.21279	0.07934	#NULL!	#NULL!	0.43072	0.23934	#NULL!	#NULL!	0.32175	0.15934	#NULL!	#NULL!	-0.16242
OtherMemory-OwnMemory	MemoryMemory	-0.00493	0.03974	#NULL!	#NULL!	0.07491	0.24192	#NULL!	#NULL!	0.03499	0.14083	#NULL!	#NULL!	0.10584
OtherMemory-OwnMemory	MemoryMemory	-0.00578	0.01491	#NULL!	#NULL!	-0.04325	-0.0252	#NULL!	#NULL!	-0.02451	-0.00515	#NULL!	#NULL!	0.01937
OtherMemory-OwnMemory	MemoryMemory	-0.01943	0.01658	#NULL!	#NULL!	-0.01063	-0.01563	#NULL!	#NULL!	-0.01503	0.00048	#NULL!	#NULL!	0.01551
OtherMemory-OwnMemory	MemoryMemory	0.03704	-0.04588	#NULL!	#NULL!	-0.00977	0.04598	#NULL!	#NULL!	0.01363	5e-05	#NULL!	#NULL!	-0.01359
OtherMemory-OwnMemory	MemoryMemory	0.04732	0.05845	#NULL!	#NULL!	-0.15764	0.20516	#NULL!	#NULL!	-0.05516	0.1318	#NULL!	#NULL!	0.18696
OtherMemory-OwnMemory	MemoryMemory	0.07127	0.05845	#NULL!	#NULL!	-0.01568	0.00248	#NULL!	#NULL!	0.02779	0.03046	#NULL!	#NULL!	0.00267
OtherMemory-OwnMemory	MemoryMemory	-0.08113	0.04487	#NULL!	#NULL!	-0.02783	0.00648	#NULL!	#NULL!	-0.05448	0.02568	#NULL!	#NULL!	0.08016
OtherMemory-OwnMemory	MemoryMemory	-0.21624	-0.18536	#NULL!	#NULL!	0.17676	0.19914	#NULL!	#NULL!	-0.01974	0.00689	#NULL!	#NULL!	0.02663
OtherMemory-OwnMemory	MemoryMemory	0.09011	0.07484	#NULL!	#NULL!	0.25299	-0.01578	#NULL!	#NULL!	0.17155	0.02953	#NULL!	#NULL!	-0.14202
OtherMemory-OwnMemory	MemoryMemory	0.1578	-0.17723	#NULL!	#NULL!	-0.02022	0.01748	#NULL!	#NULL!	0.06879	-0.04743	#NULL!	#NULL!	-0.11622
OtherMemory-OwnMemory	MemoryMemory	0.33009	0.0122	#NULL!	#NULL!	0.19463	0.2633	#NULL!	#NULL!	0.26236	0.13775	#NULL!	#NULL!	-0.12461
OtherMemory-OwnMemory	MemoryMemory	-0.00664	0.06542	#NULL!	#NULL!	0.18706	-0.04575	#NULL!	#NULL!	0.09021	0.00984	#NULL!	#NULL!	-0.08037
OwnMemory-OtherMemory	MemoryMemory	0.27255	0.10114	#NULL!	#NULL!	0.21207	0.13483	#NULL!	#NULL!	0.24231	0.11799	#NULL!	#NULL!	-0.12432
OwnMemory-OtherMemory	MemoryMemory	-0.04931	-0.24397	#NULL!	#NULL!	-0.04849	-0.19412	#NULL!	#NULL!	-0.0489	-0.21905	#NULL!	#NULL!	-0.17015
OwnMemory-OtherMemory	MemoryMemory	0.07912	0.055	#NULL!	#NULL!	-0.03462	0.13912	#NULL!	#NULL!	0.02225	0.09706	#NULL!	#NULL!	0.07481
OwnMemory-OtherMemory	MemoryMemory	0.10472	-0.03312	#NULL!	#NULL!	0.00747	-0.01148	#NULL!	#NULL!	0.05609	-0.0223	#NULL!	#NULL!	-0.0784
OwnMemory-OtherMemory	MemoryMemory	-0.12444	-0.03375	#NULL!	#NULL!	0.25988	-0.05384	#NULL!	#NULL!	0.06772	-0.04379	#NULL!	#NULL!	-0.11151
OwnMemory-OtherMemory	MemoryMemory	0.06984	0.1767	#NULL!	#NULL!	-0.04094	-0.08288	#NULL!	#NULL!	0.01445	0.04691	#NULL!	#NULL!	0.03247
OwnMemory-OtherMemory	MemoryMemory	0.14761	0.25363	#NULL!	#NULL!	0.51333	-0.20335	#NULL!	#NULL!	0.33047	0.02514	#NULL!	#NULL!	-0.30533
OwnMemory-OtherMemory	MemoryMemory	-0.01326	0.10732	#NULL!	#NULL!	0.21616	-0.12431	#NULL!	#NULL!	0.10145	-0.0085	#NULL!	#NULL!	-0.10995
OwnMemory-OtherMemory	MemoryMemory	-0.18115	0.03103	#NULL!	#NULL!	0.13319	0.27097	#NULL!	#NULL!	-0.02398	0.151	#NULL!	#NULL!	0.17498
OwnMemory-OtherMemory	MemoryMemory	0.13563	0.03788	#NULL!	#NULL!	0.20853	0.34117	#NULL!	#NULL!	0.17208	0.18953	#NULL!	#NULL!	0.01745
OwnMemory-OtherMemory	MemoryMemory	0.0165	-0.13472	#NULL!	#NULL!	-0.00678	-0.05234	#NULL!	#NULL!	0.00486	-0.09353	#NULL!	#NULL!	-0.09839
OwnMemory-OtherMemory	MemoryMemory	0.00546	0.11748	#NULL!	#NULL!	-0.00536	0.31538	#NULL!	#NULL!	5e-05	0.21643	#NULL!	#NULL!	0.21638
OwnMemory-OtherMemory	MemoryMemory	0.00289	-0.01259	#NULL!	#NULL!	0.2	0.17591	#NULL!	#NULL!	0.10145	0.08166	#NULL!	#NULL!	-0.01978
OwnMemory-OtherMemory	MemoryMemory	0.00378	0.08668	#NULL!	#NULL!	-0.05773	-0.00215	#NULL!	#NULL!	-0.02698	0.04227	#NULL!	#NULL!	0.06924
OwnMemory-OtherMemory	MemoryMemory	0.01915	-0.03398	#NULL!	#NULL!	-0.0259	0.00477	#NULL!	#NULL!	-0.00337	-0.0146	#NULL!	#NULL!	-0.01123
OwnMemory-OtherMemory	MemoryMemory	0.03974	0.02076	#NULL!	#NULL!	-0.04147	-0.04496	#NULL!	#NULL!	-0.00087	-0.0121	#NULL!	#NULL!	-0.01123
OwnMemory-OtherMemory	MemoryMemory	0.01327	0.05585	#NULL!	#NULL!	-0.01009	-0.09059	#NULL!	#NULL!	0.00159	-0.01737	#NULL!	#NULL!	-0.01896
OwnMemory-OtherMemory	MemoryMemory	0.00292	0.09353	#NULL!	#NULL!	-0.05688	-0.04581	#NULL!	#NULL!	-0.02698	0.02386	#NULL!	#NULL!	0.05084
OwnMemory-OtherMemory	MemoryMemory	0.03374	0.06785	#NULL!	#NULL!	-0.00893	0.27097	#NULL!	#NULL!	0.0124	0.16941	#NULL!	#NULL!	0.157
OwnMemory-OtherMemory	MemoryMemory	0.03117	0.06528	#NULL!	#NULL!	0.24792	0.23244	#NULL!	#NULL!	0.13955	0.14886	#NULL!	#NULL!	0.00931
OwnMemory-OtherMemory	MemoryMemory	0.01662	0.00791	#NULL!	#NULL!	0.22138	-0.02698	#NULL!	#NULL!	0.119	-0.00953	#NULL!	#NULL!	-0.12853
OwnMemory-OtherMemory	MemoryMemory	-0.12204	0.1363	#NULL!	#NULL!	0.06994	0.08178	#NULL!	#NULL!	-0.02605	0.10904	#NULL!	#NULL!	0.13509
OwnMemory-OtherMemory	MemoryMemory	0.00381	0.0233	#NULL!	#NULL!	-0.03392	-0.11274	#NULL!	#NULL!	-0.01506	-0.04472	#NULL!	#NULL!	-0.02966
